# Supplementary material for: IPGA: A handy integrated prokaryotes genome and pan‐genome analysis web service
Source: Imeta. 2022 Sep 14;1(4):e55. doi: 10.1002/imt2.55 (PMC10989949; doi:10.1002/imt2.55)
Supplement: Supplementary file 2 — Supporting information. [file IMT2-1-e55-s001.xlsx]

## Sheet: Table S1. 
Table S1. Pan-genome analysis softwares/packages.
Pangenome tools	Type	Year	DOI	Journal
OrthoMCL	Software	2003	https://doi.org/10.1101/gr.1224503	Genome Reserach
DAGchainer	Software	2004	https://doi.org/10.1093/bioinformatics/bth397	Bioinformatics
PGAP	Software	2012	https://doi.org/10.1093/bioinformatics/btr655	Bioinformatics
PanOCT	Software	2012	https://doi.org/10.1093/nar/gks757	Nucleic Acids Research
PANNOTATOR	Web service	2013	http://doi.org/10.4238/2013.August.16.2	Genet. Mol. Res
PanGP	Software	2014	https://doi.org/10.1093/bioinformatics/btu017	Bioinformatics
Roary	Software	2015	https://doi.org/10.1093/bioinformatics/btv421	Bioinformatics
OrthoFinder	Software	2015	https://doi.org/10.1186/s13059-015-0721-2	Genome Biology
BPGA	Software	2016	https://doi.org/10.1038/srep24373	Scientific Reports
Synima	Software	2017	https://doi:org/ 10.1186/s12859-017-1939-7	BMC Bioinformatics
PorthoMCL	Software	2017	https://doi.org/10.1186/s41044-016-0019-8	Big Data Analytics
Piggy	Software	2018	https://doi.org/10.1093/gigascience/giy015	GigaScience
PGAweb	Web service	2018	https://doi.org/10.3389/fmicb.2018.01910	Front. Microbiol.
PGAP-X	Software	2018	https://doi.org/10.1186/s12864-017-4337-7	BMC Genomics
panX	Web service	2018	https://doi.org/10.1093/nar/gkx977	Nucleic Acids Research
OrthoFinder	Software	2019	https://doi.org/10.1186/s13059-019-1832-y	Genome Biology
PIRATE	Software	2019	https://doi.org/10.1093/gigascience/giz119	GigaScience
Panaroo	Software	2020	https://doi.org/10.1186/s13059-020-02090-4	Genome Biology
PPanGGoLiN	Software	2020	https://doi.org/10.1371/journal.pcbi.1007732	PLoS Comput Biol
PEPPAN	Software	2020	https://doi.org/10.1101/gr.260828.120	Genome Reserach

## Sheet: Table S2.
Table S2. Pan-genome analysis result on mock datasets. Orange background refers to the top score. Green font refers to the actual total gene clusters and core gene clusters. Red font refers to the best pan-genome profile evaluated by IPGA.
example 1.1	9310	3755	--genomeNum 20 --idenOrtholog 0.90 --rec 0.05 --recLen 1000 --geneLen 900,150,6000 --igrLen 50,0,300 --nBackbone 4000 --pBackbone 0.05 --nMobile 20000 --pMobile 0.4 --tipAccelerate 100 --nCore 3500 --aveSize 4500 --idenParalog 0.6
	pan	core	postive	rate	score
OrthoFinder	11658	2120	2095	0.554967	55198
OrthoMCL	40468	1477	1420	0.376159	40623
PanOCT	12285	1777	1773	0.469669	52775
PanX	15497	1186	1147	0.303841	45749
PPanGGOLiN	11291	1797	1764	0.467285	54875
Roary	11170	2045	2040	0.540397	56106
Panaroo
example 1.2	8530	3822	--genomeNum 20 --idenOrtholog 0.95 --rec 0.05 --recLen 1000 --geneLen 900,150,6000 --igrLen 50,0,300 --nBackbone 4000 --pBackbone 0.05 --nMobile 20000 --pMobile 0.4 --tipAccelerate 100 --nCore 3500 --aveSize 4500 --idenParalog 0.6
	pan	core	postive	rate	score
OrthoFinder	8489	3735	3659	0.957352	77102
OrthoMCL	47609	1924	1888	0.493982	42737
Panaroo	8215	3818	3816	0.99843	80812
PanOCT	8703	3800	3798	0.993721	80434
PanX	11288	2680	2528	0.661434	68897
PPanGGOLiN	7937	3743	3663	0.958399	77245
Roary	8112	3817	3815	0.998168	80765
example 1.3	9697	3754	--genomeNum 20 --idenOrtholog 0.98 --rec 0.05 --recLen 1000 --geneLen 900,150,6000 --igrLen 50,0,300 --nBackbone 4000 --pBackbone 0.05 --nMobile 20000 --pMobile 0.4 --tipAccelerate 100 --nCore 3500 --aveSize 4500 --idenParalog 0.6
	pan	core	postive	rate	score
OrthoFinder	11844	3598	3534	0.941396	73129
OrthoMCL	52141	1721	1689	0.44992	37445
Panaroo	9045	3753	3750	0.998934	78167
PanOCT	12114	3649	3646	0.971231	76171
PanX	11279	2926	2711	0.722163	69962
PPanGGOLiN	8773	3692	3628	0.966436	75049
Roary	8933	3746	3745	0.997603	78130
example 1.4	10106	3786	--genomeNum 20 --idenOrtholog 0.98 --rec 0.05 --recLen 1000 --geneLen 900,150,6000 --igrLen 50,0,300 --nBackbone 4000 --pBackbone 0.05 --nMobile 20000 --pMobile 0.4 --tipAccelerate 100 --nCore 3500 --aveSize 4500 --idenParalog 0.8
	pan	core	postive	rate	score
OrthoFinder	13384	3525	3430	0.905969	74119
OrthoMCL	53782	1658	1612	0.425779	38434
Panaroo	9311	3783	3781	0.998679	82112
PanOCT	13777	3600	3599	0.950608	78295
PanX	11275	3047	2820	0.744849	75997
PPanGGOLiN	8855	3701	3603	0.951664	77694
Roary	9136	3777	3773	0.996566	82107
example 1.5	9469	3813	--genomeNum 20 --idenOrtholog 0.98 --rec 0.05 --recLen 1000 --geneLen 900,150,6000 --igrLen 50,0,300 --nBackbone 4000 --pBackbone 0.05 --nMobile 20000 --pMobile 0.4 --tipAccelerate 100 --nCore 3500 --aveSize 4500 --idenParalog 0.9
	pan	core	postive	rate	score
OrthoFinder	11439	3617	3511	0.920797	75726
OrthoMCL	51152	1782	1719	0.450826	40634
Panaroo	8779	3816	3809	0.998951	81868
PanOCT	11761	3700	3690	0.967742	79556
PanX	10850	2955	2723	0.714136	74792
PPanGGOLiN	8407	3722	3616	0.948335	77839
Roary	8630	3803	3791	0.99423	81852
example 2.1	14564	1844	--genomeNum 20 --idenOrtholog 0.90 --rec 0.05 --recLen 1000 --geneLen 900,150,6000 --igrLen 50,0,300 --nBackbone 4000 --pBackbone 0.05 --nMobile 20000 --pMobile 0.4 --tipAccelerate 100 --nCore 1000 --aveSize 4500 --idenParalog 0.6
	pan	core	postive	rate	score
OrthoFinder	12017	1830	1785	0.968004	62892
OrthoMCL	44247	1053	1021	0.553688	38465
Panaroo	13184	1804	1803	0.977766	64038
PanOCT	12522	1829	1829	0.991866	64514
PanX	18671	1067	1028	0.557484	50356
PPanGGOLiN	11905	1814	1761	0.954989	62373
Roary	12363	1831	1828	0.991323	64499
example 2.2	15718	1964	--genomeNum 20 --idenOrtholog 0.95 --rec 0.05 --recLen 1000 --geneLen 900,150,6000 --igrLen 50,0,300 --nBackbone 4000 --pBackbone 0.05 --nMobile 20000 --pMobile 0.4 --tipAccelerate 100 --nCore 1000 --aveSize 4500 --idenParalog 0.6
	pan	core	postive	rate	score
OrthoFinder	12725	1954	1893	0.963849	65340
OrthoMCL	49001	1037	998	0.508147	36384
Panaroo	13337	1959	1958	0.996945	67816
PanOCT	13231	1955	1953	0.994399	67824
PanX	17981	1284	1222	0.6222	57901
PPanGGOLiN	12511	1941	1884	0.959267	65808
Roary	12787	1957	1955	0.995418	67961
example 2.3	13063	1603	--genomeNum 20 --idenOrtholog 0.98 --rec 0.05 --recLen 1000 --geneLen 900,150,6000 --igrLen 50,0,300 --nBackbone 4000 --pBackbone 0.05 --nMobile 20000 --pMobile 0.4 --tipAccelerate 100 --nCore 1000 --aveSize 4500 --idenParalog 0.6
	pan	core	postive	rate	score
OrthoFinder	20308	1487	1416	0.883344	57078
OrthoMCL	58565	672	635	0.396132	27973
Panaroo	11580	1611	1602	0.999376	65775
PanOCT	20938	1484	1467	0.915159	59560
PanX	13535	1311	1260	0.786026	61630
PPanGGOLiN	10880	1616	1545	0.963818	62955
Roary	11374	1609	1597	0.996257	65659
example 2.4	13878	1768	--genomeNum 20 --idenOrtholog 0.98 --rec 0.05 --recLen 1000 --geneLen 900,150,6000 --igrLen 50,0,300 --nBackbone 4000 --pBackbone 0.05 --nMobile 20000 --pMobile 0.4 --tipAccelerate 100 --nCore 1000 --aveSize 4500 --idenParalog 0.8
	pan	core	postive	rate	score
OrthoFinder	14181	1705	1621	0.916855	61572
OrthoMCL	52289	826	782	0.442308	34214
PanOCT	14787	1717	1710	0.967195	62936
PanX	14843	1378	1308	0.739819	54602
PPanGGOLiN	11055	1767	1683	0.951923	59804
Roary	11587	1760	1757	0.993778	64907
Panaroo
example 2.5	13417	1897	--genomeNum 20 --idenOrtholog 0.98 --rec 0.05 --recLen 1000 --geneLen 900,150,6000 --igrLen 50,0,300 --nBackbone 4000 --pBackbone 0.05 --nMobile 20000 --pMobile 0.4 --tipAccelerate 100 --nCore 1000 --aveSize 4500 --idenParalog 0.9
	pan	core	postive	rate	score
OrthoFinder	19138	1742	1652	0.870849	58555
OrthoMCL	58123	781	739	0.389562	30162
Panaroo	11717	1903	1896	0.999473	67202
PanOCT	20154	1754	1738	0.916183	61803
PanX	13477	1591	1491	0.785978	62876
PPanGGOLiN	10803	1903	1809	0.953611	63776
Roary	11503	1896	1888	0.995256	67199
example 3.1	22744	2904	--genomeNum 20 --idenOrtholog 0.90 --rec 0.05 --recLen 1000 --geneLen 900,150,6000 --igrLen 50,0,300 --nBackbone 4000 --pBackbone 0.05 --nMobile 20000 --pMobile 0.4 --tipAccelerate 100 --nCore 2000 --aveSize 5500 --idenParalog 0.6
	pan	core	postive	rate	score
OrthoFinder	16078	2831	2752	0.947658	78374
OrthoMCL	51418	1727	1663	0.572658	51269
OrthoFinder	17432	2846	2824	0.972452	80765
OrthoMCL	26443	1665	1602	0.551653	62792
Panaroo	15889	2737	2634	0.907025	77145
PanOCT	16996	2830	2806	0.966253	80761
PanX
example 3.2	23335	3025	--genomeNum 20 --idenOrtholog 0.95 --rec 0.05 --recLen 1000 --geneLen 900,150,6000 --igrLen 50,0,300 --nBackbone 4000 --pBackbone 0.05 --nMobile 20000 --pMobile 0.4 --tipAccelerate 100 --nCore 2000 --aveSize 5500 --idenParalog 0.6
	pan	core	postive	rate	score
OrthoFinder	15560	2977	2905	0.960331	76998
OrthoMCL	58382	1584	1543	0.510083	44833
Panaroo	18132	3015	3009	0.994711	80064
PanOCT	16916	3021	3020	0.998347	80566
PanX	24730	1949	1859	0.614545	64642
PPanGGOLiN	15253	2965	2889	0.955041	76743
Roary	16564	3019	3014	0.996364	80518
example 3.3	19879	2884	--genomeNum 20 --idenOrtholog 0.98 --rec 0.05 --recLen 1000 --geneLen 900,150,6000 --igrLen 50,0,300 --nBackbone 4000 --pBackbone 0.05 --nMobile 20000 --pMobile 0.4 --tipAccelerate 100 --nCore 2000 --aveSize 5500 --idenParalog 0.6
	pan	core	postive	rate	score
OrthoFinder	20285	2717	2649	0.918516	75590
OrthoMCL	66829	1325	1283	0.444868	39652
Panaroo	15727	2893	2883	0.999653	83189
PanOCT	21780	2746	2728	0.945908	78958
PanX	18979	2387	2254	0.781553	76176
PPanGGOLiN	13989	2863	2796	0.969487	79544
Roary	15211	2891	2880	0.998613	82957
example 3.4	21562	2548	--genomeNum 20 --idenOrtholog 0.98 --rec 0.05 --recLen 1000 --geneLen 900,150,6000 --igrLen 50,0,300 --nBackbone 4000 --pBackbone 0.05 --nMobile 20000 --pMobile 0.4 --tipAccelerate 100 --nCore 2000 --aveSize 5500 --idenParalog 0.8
	pan	core	postive	rate	score
OrthoFinder	15532	2495	2405	0.943878	76609
OrthoMCL	61955	1272	1222	0.479592	43257
Panaroo	16553	2544	2544	0.99843	81384
PanOCT	17323	2523	2521	0.989403	80776
PanX	21773	1797	1735	0.680926	72027
PPanGGOLiN	14124	2516	2426	0.952119	77142
Roary	15813	2536	2534	0.994505	81046
example 3.5	19496	2698	--genomeNum 20 --idenOrtholog 0.98 --rec 0.05 --recLen 1000 --geneLen 900,150,6000 --igrLen 50,0,300 --nBackbone 4000 --pBackbone 0.05 --nMobile 20000 --pMobile 0.4 --tipAccelerate 100 --nCore 2000 --aveSize 5500 --idenParalog 0.9
	pan	core	postive	rate	score
OrthoFinder	15108	2644	2545	0.943291	77662
OrthoMCL	58746	1460	1412	0.523351	47425
Panaroo	15541	2698	2698	1	83290
PanOCT	16556	2675	2670	0.989622	82751
PanX	19945	1946	1887	0.699407	73179
PPanGGOLiN	13420	2657	2558	0.94811	78175
Roary	14809	2692	2691	0.997405	82841

## Sheet: Table S3.
Table S3. Pan-genome analysis result on 9 test datasets. Orange background refers to the top score. Red font refers to the best pan-genome profile evaluated by IPGA.
Software	Dataset	Genomes	Identity	Time(min)	Total gene clusters	Core gene cluster	ID	Links	Score
orthoMCL	Capnocytophaga	12	70	6	19190	238	1	11734	6793
PanOCT	Capnocytophaga	12	70	4	13372	171	1	11734	9599
Roary	Capnocytophaga	12	70	5	12692	431	1	11734	11046
panX	Capnocytophaga	12	70	7	11924	443	1	11734	11365
orthoFinder	Capnocytophaga	12	70	4	12046	442	1	11734	11524
Panaroo	Capnocytophaga	12	70	0	0	0	1
PPanGGoLiN	Capnocytophaga	12	70	2	12259	413	1	11734	11134
orthoMCL	Cellulosilyticum	8	70	7	20670	420	2.1	7965	5338
PanOCT	Cellulosilyticum	8	70	6	23497	20	2.1	7965	1532
Roary	Cellulosilyticum	8	70	7	16956	611	2.1	7965	7237
panX	Cellulosilyticum	8	70	9	16202	640	2.1	7965	7497
orthoFinder	Cellulosilyticum	8	70	19	16601	638	2.1	7965	7432
Panaroo	Cellulosilyticum	8	70	16	23203	6	2.1	7965	1663
PPanGGoLiN	Cellulosilyticum	8	70	2	16560	598	2.1	7965	7451
orthoMCL	Cellulosilyticum	6	70	5	18984	528	2.2	6338	4248
PanOCT	Cellulosilyticum	6	70	2	16329	719	2.2	6338	5463
Roary	Cellulosilyticum	6	70	10	15873	783	2.2	6338	5621
panX	Cellulosilyticum	6	70	12	15199	803	2.2	6338	6031
orthoFinder	Cellulosilyticum	6	70	2	15567	813	2.2	6338	5782
Panaroo	Cellulosilyticum	6	70	13	19918	64	2.2	6338	578
PPanGGoLiN	Cellulosilyticum	6	70	2	15405	772	2.2	6338	5969
Roary	Morganella	202	70	48	26582	2204	3	712441	645257
Panaroo	Morganella	202	70	33	24607	2896	3	712441	655762
PPanGGoLiN	Morganella	202	70	37	18481	2890	3	712441	666617
orthoMCL	L.reuteri	16	50	11	15893	816	4.1	36594	20821
PanOCT	L.reuteri	16	50	10	4733	1361	4.1	36594	32618
Roary	L.reuteri	16	50	9	4146	1475	4.1	36594	32929
panX	L.reuteri	16	50	7	3585	1513	4.1	36594	33866
orthoFinder	L.reuteri	16	50	32	3655	1531	4.1	36594	33573
Panaroo	L.reuteri	16	50	7	4008	1440	4.1	36594	33180
PPanGGoLiN	L.reuteri	16	50	5	3243	1467	4.1	36594	33342
orthoMCL	L.reuteri	16	70	11	15893	816	4.2	34277	19619
PanOCT	L.reuteri	16	70	10	4734	1361	4.2	34277	31603
Roary	L.reuteri	16	70	9	4183	1479	4.2	34277	32090
panX	L.reuteri	16	70	7	3570	1515	4.2	34277	32849
orthoFinder	L.reuteri	16	70	32	3806	1521	4.2	34277	32950
Panaroo	L.reuteri	16	70	7	4080	1439	4.2	34277	32115
PPanGGoLiN	L.reuteri	16	70	5	3507	1500	4.2	34277	32633
orthoMCL	Methanobrevibacter	25	50	23	14997	679	5	41111	34290
PanOCT	Methanobrevibacter	25	50	29	25300	243	5	41111	21677
Roary	Methanobrevibacter	25	50	17	12156	693	5	41111	31260
panX	Methanobrevibacter	25	50	25	9631	827	5	41111	38198
orthoFinder	Methanobrevibacter	25	50	39	10480	827	5	41111	37991
Panaroo	Methanobrevibacter	25	50	0	0	0	5
PPanGGoLiN	Methanobrevibacter	25	50	9	10499	788	5	41111	37943
Roary	Salmonella	632	50	121	25224	3327	6	3136114	2755369
panX	Salmonella	632	50	2226	21136	3644	6	3136114	2855170
Panaroo	Salmonella	632	50	83	24307	3668	6	3136114	2768174
PPanGGoLiN	Salmonella	632	50	125	16209	3536	6	3136114	3044599
Roary	Staphylococcus	1252	70	602	49057	358	7	3453340	2675150
panX	Staphylococcus	1252	70	12203	37473	801	7	3453340	3213135
Panaroo	Staphylococcus	1252	70	1098	66230	792	7	3453340	3101588
PPanGGoLiN	Staphylococcus	1252	70	385	37133	893	7	3453340	3139363
Roary	Pseudomonas	831	70	347	211934	623	8	3659105	2887725
panX	Pseudomonas	831	70	13068	179326	1447	8	3659105	3402249
Panaroo	Pseudomonas	831	70	916	286504	1208	8	3659105	2999729
PPanGGoLiN	Pseudomonas	831	70	854	194527	1466	8	3659105	3450615
OrthoMCL	Lactobacillus	131	70	0	0	0	9
PanOCT	Lactobacillus	131	70	120	56770	92	9	239940	209800
Roary	Lactobacillus	131	70	30	40842	98	9	239940	200925
panX	Lactobacillus	131	70	101	31869	97	9	239940	136997
OrthoFinder	Lactobacillus	131	70	206	37059	130	9	239940	186425
Panaroo	Lactobacillus	131	70	0	0	0	9
PPanGGoLiN	Lactobacillus	131	70	31	34895	118	9	239940	137312

## Sheet: Table S4.
Table S4. Softwares/packages used in IPGA and the corresponding parameters.
Software	Arguments
checkM	lineage_wf -t -x -f
	qa -f -o 2 --tab_table
GUNC	gunc run --input_fasta --db_file --threads --out_dir --detailed_output --contig_taxonomy_output --use_species_level --gene_calls
	gunc plot --diamond_file --gunc_gene_count_file --out_dir
	gunc merge_checkm --gunc_file --checkm_file
GTDB-tk	gtdbtk classify_wf --genome_dir --out_dir --cpus
OrthoMCL	-f -t -i
PEPPAN	PEPPAN -p PEPPAN --match_identity -t
	PEPPAN_parser -g -p -t
Roary	roary -e --mafft -p -i -r -p -f
PanX	PanX -sl panx -t 20 -dme 0.00001 -dmi
PanOCT	-t -f -g -P -i -S Y -L 1 -M Y -H Y -V Y -N Y -F 1.33 -G y -c 0,25,50,75,100 -T
OrthoFinder	-b -t
PPanGGOLiN	ppanggolin workflow --anno -o -f
Panaroo	-i -o --clean-mode sensitive -f -t
blastp	-query -db -outfmt 6 -num_threads -evalue 1e-5 -out
diamond	diamond blastp -d -q -e 1e-5 -p --max-target-seqs 1 --id --query-cover --subject-cover --sensitive -o
KSNP	-k -ML -vcf -CPU -core -min_frac 0.5
Jspeices	ANI.pl --fd --bl --qr -sb --od
MUMmer	nucmer -p
	delta-filter -q
	show-coords -r
eggNOG	emapper.py -d bact -i --output_dir --cpu --usemem -o -m diamond --seed_ortholog_evalue 0.00001 --data_dir
RNAmmer	rnammer -S bac -multi -h -gff -f
tRNAscan-SE	tRNAscan-SE -qQ -Y -o -m -B
Rfam	--cut_ga --cpu --rfam --nohmmonly --tblout --fmt 2 --clanin
prokka	--outdir --prefix -force --cpus

## Sheet: Table S5.
Table S5. Synteny analysis result of 8 L. iners genomes.
Two compared genomes	Aligned bases	Un-aligned bases	Segments
GCA_003150935.1 VS GCA_010748955.1	25537	1657565	41
GCA_010748955.1 VS GCA_011058795.1	1131392	207709	64
GCA_011058695.1 VS GCA_011058715.1	1140079	334177	53
GCA_011058715.1 VS GCA_011058735.1	1195631	183492	99
GCA_011058755.1 VS GCA_011058695.1	1288318	219134	75
GCA_011058775.1 VS GCA_011058755.1	1135280	183420	64
GCA_011058795.1 VS GCA_011058775.1	1125578	189244	86

## Sheet: Dataset Capnocytophaga
Strain ID	GenBank accession	Assembly accession	Organism name	Submitter	BioProject	Genome size (M)	Assembly level	Completeness (%)	Contamination (%)	Gene count (#)
NCTC12371	GCA_000023285.1	ASM2328v1	Capnocytophaga ochracea DSM 7271	US DOE Joint Genome Institute (JGI-PGF)	PRJNA29403	2.61293	Complete Genome	100	0	2182
ATCC33624	GCA_000174755.1	ASM17475v1	Capnocytophaga gingivalis ATCC 33624	J. Craig Venter Institute	PRJNA31387	2.66714	Contig	99.76	0.48	2467
E6447	GCA_000379185.1	ASM37918v1	Capnocytophaga cynodegmi DSM 19736	DOE Joint Genome Institute	PRJNA163027	2.6571	Scaffold	100	0	2297
CcD38	GCA_000827555.1	CcanD38.1	Capnocytophaga canis	BIOZENTRUM, UNIVERSITY OF BASEL	PRJEB8046	2.57589	Contig	99.52	0.95	2113
7120	GCA_002302565.1	ASM230256v1	Capnocytophaga canimorsus	Centers for Disease Control and Prevention	PRJNA369395	2.41427	Complete Genome	100	0	2101
NCTC13375	GCA_003054025.1	ASM305402v1	Capnocytophaga leadbetteri	DOE Joint Genome Institute	PRJNA443918	2.63689	Scaffold	100	0.48	2344
KC07070	GCA_009684755.1	ASM968475v1	Capnocytophaga felis	National Institute of Infectious Diseases	PRJDB6886	2.8829	Scaffold	100	0	2541
NCTC12947	GCA_900187255.1	51184_F02	Capnocytophaga haemolytica	SC	PRJEB6403	2.6885	Complete Genome	100	1.43	2415
NCTC12948	GCA_900446675.1	51334_C01	Capnocytophaga granulosa	SC	PRJEB6403	2.8438	Contig	100	2.41	2569
NCTC11653	GCA_900446695.1	48903_C01	Capnocytophaga sputigena	SC	PRJEB6403	3.05342	Contig	99.52	0	2743
51621			Capnocytophaga periodontitidis	WFCC-MRCEN World Data Centre for Microoganisms(WDCM)	PRJNA682898	3.1362	Contig	100	0	2888
p1a2			Capnocytophaga periodontitidis	WFCC-MRCEN World Data Centre for Microoganisms(WDCM)	PRJNA682897	3.23645	Contig	100	0.48	3019

## Sheet: Dataset Cellulosilyticum
GenBank accession	Assembly accession	Organism name	Submitter	BioProject	Genome size (M)	Materials	From	Assembly level	Completeness (%)	Contamination (%)	Gene count (#)
GCA_000178835.2	ASM17883v2	Cellulosilyticum lentocellum	US DOE Joint Genome Institute (JGI-PGF)	PRJNA41511	4.71424	type strain (DSM 5427)	River sediment with paper mill waste	Complete Genome	97.99	3.36	4256
GCA_001311925.1	ASM131192v1	Cellulosilyticum ruminicola	The University of Tokyo	PRJDB815	4.061	type strain (JCM 14822)	Rumen of yak	Contig	98.43	3.04	4016
GCA_003990395.1	ASM399039v1	Cellulosilyticum sp.	National Institute of Agricultural Sciences	PRJNA510343	4.77977	isolated strain (WCF-2)	Cow feces	Complete Genome	97.99	3.36	4302
GCA_015058045.1	ASM1505804v1	Cellulosilyticum sp.	University of California, Santa Barbara	PRJNA530070	4.15815	metagenome assembly	Goat feces	Scaffold	98.35	5.39	3755
GCA_017421915.1	ASM1742191v1	Cellulosilyticum sp.	Nanjing Agricultural University	PRJNA657473	1.94537	metagenome assembly	Rumen of ruminant species	Contig	63.16	0	1736
GCA_017941635.1	ASM1794163v1	Cellulosilyticum sp.	Nanjing Agricultural University	PRJNA657473	3.81589	metagenome assembly	Rumen of ruminant species	Contig	97.99	8.6	3451
GCA_018883705.1	ASM1888370v1	Candidatus Cellulosilyticum pullistercoris	Quadram Institutte	PRJNA543206	2.24507	metagenome assembly	Chicken feces	Contig	84.68	2.91	1965
GCA_900095725.1	I15G10I2_draft_genome	Cellulosilyticum sp. I15G10I2	Griffith University	PRJEB11913	4.49886	isolated strain	Coal seam gas water treatment pond	Contig	98.66	1.34	4170

## Sheet: Dataset Morganella
GenBank accession	Assembly accession	Organism name	Submitter	BioProject	Genome size (M)	Assembly level	Completeness (%)	Contamination (%)	Gene count (#)
GCA_000286435.2	ASM28643v2	Morganella morganii subsp. morganii KT	Changhua Christian Hospital	PRJNA78681	3.79954	Complete Genome	100	0	3525
GCA_000307755.2	ASM30775v2	Morganella morganii SC01	IMTECH	PRJNA175933	4.15041	Contig	100	0	3919
GCA_000530115.1	IS15v1	Morganella morganii IS15	AIT	PRJEB4780	4.17631	Contig	100	0	4053
GCA_000633515.1	ASM63351v1	Morganella morganii H1r	University of Malaya	PRJNA226209	4.51219	Contig	100	1.09	4307
GCA_000747035.1	ASM74703v1	Morganella morganii	University of Malaya	PRJNA258045	3.67312	Contig	100	0	3330
GCA_000752335.1	Morganella_morganii_F675	Morganella morganii F675	URMITE	PRJEB6425	4.19646	Scaffold	100	0.54	4001
GCA_000770295.1	ASM77029v1	Morganella morganii	Walter Reed Army Institute of Research	PRJNA261723	4.23824	Scaffold	100	0	4061
GCA_000783955.2	ASM78395v2	Morganella morganii	University of Maryland School of Medicine Institute for Genome Sciences (IGS) - sequencing center	PRJNA231221	4.00003	Complete Genome	100	0.03	3700
GCA_000950365.1	CFSAN029440_01.0	Morganella morganii	FDA/CFSAN	PRJNA243331	4.26151	Contig	88.59	0.89	6024
GCA_000966695.1	ASM96669v1	Morganella morganii	Laboratory for Foodborne Zoonoses	PRJNA252708	3.95539	Contig	100	0.73	3795
GCA_001006565.1	ASM100656v1	Morganella morganii	University of Malaya	PRJNA265008	4.1695	Contig	100	0	3861
GCA_001021105.1	ASM102110v1	Morganella morganii	Aljouf university	PRJNA284809	2.56444	Contig	70.76	5.24	3232
GCA_001066005.1	ASM106600v1	Morganella morganii	University of Washington	PRJNA267549	3.83813	Contig	100	0	3569
GCA_001066745.1	ASM106674v1	Morganella morganii	University of Washington	PRJNA267549	3.9725	Scaffold	99.78	0	3746
GCA_001263435.1	ASM126343v1	Morganella morganii	National Institute of Health Dr Ricardo Jorge	PRJNA291471	4.26782	Scaffold	100	0	4017
GCA_001274995.1	ASM127499v1	Morganella morganii	MSU	PRJNA288592	3.98264	Scaffold	100	0	3654
GCA_001558895.2	ASM155889v2	Morganella morganii	University of Maryland School of Medicine Institute for Genome Sciences (IGS) - sequencing center	PRJNA231221	3.90808	Complete Genome	100	0.03	3645
GCA_001598895.1	ASM159889v1	Morganella morganii subsp. morganii NBRC 3848	National Institute of Technology and Evaluation	PRJDB430	3.77741	Contig	100	0	3547
GCA_001653675.1	ASM165367v1	Morganella morganii	National Institute of Health Dr Ricardo Jorge	PRJNA311932	3.80598	Scaffold	100	0	3566
GCA_002029935.1	ASM202993v1	Morganella morganii	University of Sao Paulo	PRJNA361484	4.1156	Contig	100	2.17	3864
GCA_002077675.1	ASM207767v1	Morganella morganii	University of Central Florida	PRJNA376738	3.5679	Contig	96.74	0	3253
GCA_002077705.1	ASM207770v1	Morganella morganii	University of Central Florida	PRJNA376739	3.65273	Contig	100	0	3317
GCA_002180575.1	ASM218057v1	Morganella morganii	JCVI	PRJNA479772	4.06935	Contig	100	0.03	3882
GCA_002184465.2	ASM218446v2	Morganella morganii subsp. morganii	JCVI	PRJNA339843	3.87826	Contig	100	0	3620
GCA_002185325.2	ASM218532v2	Morganella morganii subsp. morganii	JCVI	PRJNA339843	3.94344	Contig	100	0.03	3697
GCA_002386305.1	ASM238630v1	Morganella morganii	University of Maryland School of Medicine Institute for Genome Sciences (IGS) - sequencing center	PRJNA231221	4.07573	Complete Genome	100	0.54	3831
GCA_002416605.1	ASM241660v1	Morganella morganii	University of KwaZulu Natal	PRJNA355910	3.98248	Contig	100	0.54	3696
GCA_002417235.1	ASM241723v1	Morganella morganii	University of KwaZulu Natal	PRJNA355910	4.14125	Contig	100	0.03	3971
GCA_002588265.1	ASM258826v1	Morganella morganii	University of Maryland School of Medicine Institute for Genome Sciences (IGS) - sequencing center	PRJNA231221	4.46876	Contig	100	4.38	4288
GCA_002847885.1	ASM284788v1	Morganella morganii	Loyola University Chicago	PRJNA316969	3.85928	Scaffold	99.46	0.03	3610
GCA_002891475.1	ASM289147v1	Morganella morganii	Korea Research Institute of Bioscience & Biotechnology	PRJNA429323	3.82489	Complete Genome	100	0	3487
GCA_002946575.1	ASM294657v1	Morganella morganii	Beijing Institute of Microbiology and Epidemiology	PRJNA433256	4.09195	Chromosome	100	0	3820
GCA_002968775.1	ASM296877v1	Morganella morganii	FDA/CDC	PRJNA316321	4.13989	Complete Genome	100	0.54	3919
GCA_003034205.2	ASM303420v2	Morganella morganii	Agroscope	PRJNA421410	4.23743	Complete Genome	99.73	0	4148
GCA_003071325.1	ASM307132v1	Morganella morganii	Centers for Disease Control and Prevention	PRJNA292902	4.29846	Complete Genome	100	0	4086
GCA_003114875.2	ASM311487v2	Morganella morganii	National Institute of Infectious Diseases	PRJDB6655	4.20537	Contig	100	1.09	3977
GCA_003176395.1	ASM317639v1	Morganella morganii	Toho University	PRJDB6851	3.87902	Contig	100	0	3598
GCA_003287815.1	ASM328781v1	Morganella morganii	Kazan Federal University	PRJNA478302	3.96902	Scaffold	100	0.03	3733
GCA_003340585.1	ASM334058v1	Morganella morganii	Kazan Federal University	PRJNA482068	3.81663	Scaffold	100	0.03	3542
GCA_003390295.1	ASM339029v1	Morganella morganii	Kazan Federal University	PRJNA484881	3.88298	Scaffold	100	0	3589
GCA_003573445.1	ASM357344v1	Morganella morganii	Guangdong Institute of Applied Biological Resources	PRJNA490253	3.90203	Complete Genome	100	0	3591
GCA_003730795.1	ASM373079v1	Morganella morganii	Medicine / Division of Infectious Diseases, University of North Carolina	PRJDB4868	3.84578	Contig	100	0	3551
GCA_003852695.1	ASM385269v1	Morganella morganii subsp. morganii	APHP, Hopital Robert Debre, IAME, UMR1137	PRJNA505506	4.07939	Contig	100	1.09	3890
GCA_003931985.1	ASM393198v1	Morganella morganii	Chongqing Sanjiezhongxin Bioengineering Co.,Ltd	PRJNA488868	4.96633	Scaffold	98.37	15.22	4649
GCA_003955965.1	ASM395596v1	Morganella morganii	Zhejiang University	PRJNA495096	3.89661	Complete Genome	100	1.09	3635
GCA_003968785.1	ASM396878v1	Morganella morganii subsp. morganii	JCVI	PRJNA508495	3.85456	Contig	100	0	3693
GCA_003970205.1	ASM397020v1	Morganella morganii subsp. morganii	JCVI	PRJNA508495	4.13613	Contig	100	0	3934
GCA_003996855.1	ASM399685v1	Morganella morganii	AgResearch	PRJNA399610	3.90175	Scaffold	100	0	3722
GCA_004349695.1	ASM434969v1	Morganella morganii	Yale University School of Medicine	PRJNA512876	3.91509	Scaffold	100	0	3651
GCA_006094455.1	ASM609445v1	Morganella morganii subsp. morganii	Zhejiang Tianke High Technology Development Co.Ltd.	PRJNA513394	3.8899	Complete Genome	100	0.03	3632
GCA_006517665.1	ASM651766v1	Morganella morganii	University of Sao Paulo	PRJNA473353	3.71253	Contig	100	0	3466
GCA_008728955.1	ASM872895v1	Morganella morganii	Bharathiar University	PRJNA556139	3.78551	Contig	100	0	3552
GCA_009389505.1	ASM938950v1	Morganella morganii	NSU Genome Research Institute (NGRI), North South University	PRJNA433752	3.88675	Scaffold	100	0.27	3634
GCA_009389515.1	ASM938951v1	Morganella morganii	NSU Genome Research Institute (NGRI), North South University	PRJNA433756	3.91514	Contig	100	2.99	3630
GCA_009389535.1	ASM938953v1	Morganella morganii	NSU Genome Research Institute (NGRI), North South University	PRJNA433753	3.90018	Contig	100	0.27	3630
GCA_009647855.1	ASM964785v1	Morganella morganii	South China Agricultural University	PRJNA577515	3.84645	Scaffold	100	0	3538
GCA_009822245.1	ASM982224v1	Morganella morganii	Sichuan University	PRJNA545690	3.90032	Scaffold	100	0	3688
GCA_009822545.1	ASM982254v1	Morganella morganii	Sichuan University	PRJNA545690	4.15012	Scaffold	100	0	3914
GCA_010365245.1	ASM1036524v1	Morganella morganii	Public Health Agency of Canada	PRJNA603518	3.94245	Complete Genome	100	0	3687
GCA_010588235.1	ASM1058823v1	Morganella morganii	Ares Genetics	PRJNA553678	4.04136	Scaffold	100	1.22	3801
GCA_010597625.1	ASM1059762v1	Morganella morganii	Ares Genetics	PRJNA553678	4.19894	Scaffold	100	0.21	3982
GCA_010748915.1	ASM1074891v1	Morganella morganii	Shandong First Medical University	PRJNA606130	4.01408	Complete Genome	100	0	3725
GCA_011030145.1	ASM1103014v1	Morganella morganii	Lebanese American University	PRJNA607022	3.90047	Contig	100	0.03	3687
GCA_011030225.1	ASM1103022v1	Morganella morganii	Lebanese American University	PRJNA607022	3.95779	Contig	100	0	3660
GCA_011465095.1	ASM1146509v1	Morganella morganii subsp. morganii	Institude of Microbiology and Epidemiology	PRJNA565832	3.98259	Complete Genome	100	0	3768
GCA_011754435.1	ASM1175443v1	Morganella morganii	City University of Hong Kong	PRJNA611685	4.29024	Contig	100	0	3991
GCA_013378135.1	ASM1337813v1	Morganella morganii	Jiangxi Fisheries Research Institute	PRJNA532490	3.79088	Complete Genome	100	0	3526
GCA_014050605.1	ASM1405060v1	Morganella morganii	University Clinic for Poultry and Fish Medicine - Vetmeduni Vienna	PRJNA575628	4.06022	Scaffold	100	1.92	3717
GCA_014050615.1	ASM1405061v1	Morganella morganii	University Clinic for Poultry and Fish Medicine - Vetmeduni Vienna	PRJNA575628	3.9765	Scaffold	100	2.75	3660
GCA_014050625.1	ASM1405062v1	Morganella morganii	University Clinic for Poultry and Fish Medicine - Vetmeduni Vienna	PRJNA575628	3.7112	Scaffold	100	0	3430
GCA_014050635.1	ASM1405063v1	Morganella morganii	University Clinic for Poultry and Fish Medicine - Vetmeduni Vienna	PRJNA575628	3.68936	Scaffold	100	0.54	3389
GCA_014050645.1	ASM1405064v1	Morganella morganii	University Clinic for Poultry and Fish Medicine - Vetmeduni Vienna	PRJNA575628	4.04083	Scaffold	100	0	3733
GCA_014283905.1	ASM1428390v1	Morganella morganii	The First Affiliated Hospital of Sun Yat sen University	PRJNA657409	4.00543	Contig	100	0	3797
GCA_014283915.1	ASM1428391v1	Morganella morganii	The First Affiliated Hospital of Sun Yat sen University	PRJNA657409	3.67962	Contig	100	0	3381
GCA_014283925.1	ASM1428392v1	Morganella morganii	The First Affiliated Hospital of Sun Yat sen University	PRJNA657409	3.70479	Contig	100	0	3447
GCA_014283965.1	ASM1428396v1	Morganella morganii	The First Affiliated Hospital of Sun Yat sen University	PRJNA657409	4.00597	Contig	100	0	3672
GCA_014283975.1	ASM1428397v1	Morganella morganii	The First Affiliated Hospital of Sun Yat sen University	PRJNA657409	3.86002	Contig	100	0	3608
GCA_014283995.1	ASM1428399v1	Morganella morganii	The First Affiliated Hospital of Sun Yat sen University	PRJNA657409	3.95204	Contig	100	0	3736
GCA_014284025.1	ASM1428402v1	Morganella morganii	The First Affiliated Hospital of Sun Yat sen University	PRJNA657409	3.74663	Contig	100	0	3485
GCA_014284045.1	ASM1428404v1	Morganella morganii	The First Affiliated Hospital of Sun Yat sen University	PRJNA657409	3.90208	Contig	100	0	3607
GCA_014333515.2	ASM1433351v2	Morganella morganii	The First Affiliated Hospital of Sun Yat sen University	PRJNA657409	4.09805	Contig	100	0	3857
GCA_014333575.1	ASM1433357v1	Morganella morganii	The First Affiliated Hospital of Sun Yat sen University	PRJNA657409	3.84792	Contig	98.37	2.26	3595
GCA_015178935.1	ASM1517893v1	Morganella morganii	National Chung Cheng University	PRJNA422637	4.38032	Scaffold	100	0	4195
GCA_015356505.1	ASM1535650v1	Morganella morganii	University Hospital Muenster	PRJNA662907	4.35154	Contig	100	4.26	4138
GCA_015356515.1	ASM1535651v1	Morganella morganii	University Hospital Muenster	PRJNA662907	4.06855	Contig	100	0.27	3784
GCA_015553785.1	ASM1555378v1	Morganella morganii	Icahn School of Medicine at Mount Sinai	PRJNA637878	4.17152	Scaffold	100	0	3937
GCA_015698325.1	ASM1569832v1	Morganella morganii	Sri Sathya Sai Institute of Higher Learning	PRJNA673656	3.93013	Complete Genome	100	0.06	3702
GCA_016618235.1	ASM1661823v1	Morganella morganii	shenzhen university	PRJNA663257	4.11174	Complete Genome	100	6.52	3908
GCA_016727445.1	ASM1672744v1	Morganella morganii	US Food and Drug Administration	PRJNA231221	3.97503	Complete Genome	100	0	3663
GCA_016905845.1	ASM1690584v1	Morganella morganii	Charles University in Prague	PRJNA700516	3.98444	Contig	100	0.54	3750
GCA_016925135.1	ASM1692513v1	Morganella morganii	Ministry of Public Health-Thailand	PRJNA668870	4.07422	Chromosome	98.91	0	3283
GCA_016925175.1	ASM1692517v1	Morganella morganii	Ministry of Public Health-Thailand	PRJNA668870	4.07422	Chromosome	99.46	0	3249
GCA_016939515.1	ASM1693951v1	Morganella morganii	Charles University in Prague	PRJNA700516	4.25968	Complete Genome	100	0.75	4007
GCA_016939575.1	ASM1693957v1	Morganella morganii	Charles University in Prague	PRJNA700516	4.26438	Complete Genome	100	0.03	4025
GCA_016939635.1	ASM1693963v1	Morganella morganii	Charles University in Prague	PRJNA700516	4.30571	Complete Genome	100	0	4091
GCA_017114545.1	ASM1711454v1	Morganella morganii	Charles University in Prague	PRJNA700516	4.30438	Contig	100	0	4076
GCA_017655285.1	ASM1765528v1	Morganella morganii	Lebanese American University	PRJNA607022	4.1477	Contig	100	0.54	3952
GCA_018141465.1	ASM1814146v1	Morganella morganii	Beijing Institute of Microbiology and Epidemiology	PRJNA654799	3.84272	Complete Genome	100	0	3579
GCA_018366325.1	ASM1836632v1	Morganella morganii	University of California, Berkeley	PRJNA698986	3.64961	Contig	94.71	1.09	3358
GCA_018441705.1	ASM1844170v1	Morganella morganii	SurvCARE	PRJNA692829	3.86113	Scaffold	100	0	3570
GCA_018446315.1	ASM1844631v1	Morganella morganii	SurvCARE	PRJNA692829	4.05928	Scaffold	97.37	7.88	3796
GCA_018456225.1	ASM1845622v1	Morganella morganii subsp. morganii	Beijing Institute of Microbiology and Epidemiology	PRJNA671578	4.17424	Contig	100	0	3882
GCA_018456265.1	ASM1845626v1	Morganella morganii subsp. morganii	Beijing Institute of Microbiology and Epidemiology	PRJNA671578	3.98675	Contig	100	0	3807
GCA_018456285.1	ASM1845628v1	Morganella morganii subsp. morganii	Beijing Institute of Microbiology and Epidemiology	PRJNA671578	4.11169	Contig	100	0	3967
GCA_018474505.1	ASM1847450v1	Morganella morganii subsp. morganii	Beijing Institute of Microbiology and Epidemiology	PRJNA671578	3.8557	Contig	100	0	3642
GCA_018474525.1	ASM1847452v1	Morganella morganii subsp. morganii	Beijing Institute of Microbiology and Epidemiology	PRJNA671578	3.84211	Contig	100	0	3564
GCA_018474545.1	ASM1847454v1	Morganella morganii subsp. morganii	Beijing Institute of Microbiology and Epidemiology	PRJNA671578	3.77574	Contig	100	0	3533
GCA_018474565.1	ASM1847456v1	Morganella morganii subsp. morganii	Beijing Institute of Microbiology and Epidemiology	PRJNA671578	3.82217	Contig	100	0	3574
GCA_018474585.1	ASM1847458v1	Morganella morganii subsp. morganii	Beijing Institute of Microbiology and Epidemiology	PRJNA671578	3.77097	Contig	100	0	3490
GCA_018474605.1	ASM1847460v1	Morganella morganii subsp. morganii	Beijing Institute of Microbiology and Epidemiology	PRJNA671578	3.78664	Contig	100	0	3527
GCA_018474625.1	ASM1847462v1	Morganella morganii subsp. morganii	Beijing Institute of Microbiology and Epidemiology	PRJNA671578	4.22093	Contig	100	0.54	3885
GCA_018474645.1	ASM1847464v1	Morganella morganii subsp. morganii	Beijing Institute of Microbiology and Epidemiology	PRJNA671578	3.73732	Contig	100	0	3440
GCA_018474655.1	ASM1847465v1	Morganella morganii subsp. morganii	Beijing Institute of Microbiology and Epidemiology	PRJNA671578	3.82789	Contig	100	0	3563
GCA_018474685.1	ASM1847468v1	Morganella morganii subsp. morganii	Beijing Institute of Microbiology and Epidemiology	PRJNA671578	3.80704	Contig	100	0.03	3582
GCA_018474695.1	ASM1847469v1	Morganella morganii subsp. morganii	Beijing Institute of Microbiology and Epidemiology	PRJNA671578	4.05753	Contig	100	0	3827
GCA_018474715.1	ASM1847471v1	Morganella morganii subsp. morganii	Beijing Institute of Microbiology and Epidemiology	PRJNA671578	3.99264	Contig	100	0.03	3755
GCA_018474745.1	ASM1847474v1	Morganella morganii subsp. morganii	Beijing Institute of Microbiology and Epidemiology	PRJNA671578	3.87819	Contig	100	0.03	3635
GCA_018474755.1	ASM1847475v1	Morganella morganii subsp. morganii	Beijing Institute of Microbiology and Epidemiology	PRJNA671578	3.7668	Contig	100	0	3518
GCA_018474785.1	ASM1847478v1	Morganella morganii subsp. morganii	Beijing Institute of Microbiology and Epidemiology	PRJNA671578	3.61814	Contig	99.73	0	3375
GCA_018474805.1	ASM1847480v1	Morganella morganii subsp. morganii	Beijing Institute of Microbiology and Epidemiology	PRJNA671578	3.92785	Contig	100	0	3661
GCA_018474825.1	ASM1847482v1	Morganella morganii subsp. morganii	Beijing Institute of Microbiology and Epidemiology	PRJNA671578	4.07186	Contig	100	0	3825
GCA_018474845.1	ASM1847484v1	Morganella morganii subsp. morganii	Beijing Institute of Microbiology and Epidemiology	PRJNA671578	3.80049	Contig	100	0	3552
GCA_018474865.1	ASM1847486v1	Morganella morganii subsp. morganii	Beijing Institute of Microbiology and Epidemiology	PRJNA671578	3.94143	Contig	100	0	3661
GCA_018474885.1	ASM1847488v1	Morganella morganii subsp. morganii	Beijing Institute of Microbiology and Epidemiology	PRJNA671578	4.03011	Contig	100	0	3750
GCA_018474895.1	ASM1847489v1	Morganella morganii subsp. morganii	Beijing Institute of Microbiology and Epidemiology	PRJNA671578	3.86845	Contig	100	0	3584
GCA_018474925.1	ASM1847492v1	Morganella morganii subsp. morganii	Beijing Institute of Microbiology and Epidemiology	PRJNA671578	4.0304	Contig	100	0	3727
GCA_018474945.1	ASM1847494v1	Morganella morganii subsp. morganii	Beijing Institute of Microbiology and Epidemiology	PRJNA671578	4.08708	Contig	100	0	3775
GCA_018474965.1	ASM1847496v1	Morganella morganii subsp. morganii	Beijing Institute of Microbiology and Epidemiology	PRJNA671578	3.84823	Contig	100	0	3583
GCA_018474985.1	ASM1847498v1	Morganella morganii subsp. morganii	Beijing Institute of Microbiology and Epidemiology	PRJNA671578	3.99241	Contig	100	0	3741
GCA_018475005.1	ASM1847500v1	Morganella morganii subsp. morganii	Beijing Institute of Microbiology and Epidemiology	PRJNA671578	3.84623	Contig	100	0.54	3607
GCA_018475025.1	ASM1847502v1	Morganella morganii subsp. morganii	Beijing Institute of Microbiology and Epidemiology	PRJNA671578	4.04919	Contig	100	0.57	3848
GCA_018475045.1	ASM1847504v1	Morganella morganii subsp. morganii	Beijing Institute of Microbiology and Epidemiology	PRJNA671578	4.08792	Contig	100	0	3849
GCA_018475065.1	ASM1847506v1	Morganella morganii subsp. morganii	Beijing Institute of Microbiology and Epidemiology	PRJNA671578	4.05345	Contig	100	0	3808
GCA_018475085.1	ASM1847508v1	Morganella morganii subsp. morganii	Beijing Institute of Microbiology and Epidemiology	PRJNA671578	3.8996	Contig	100	0.57	3637
GCA_018475105.1	ASM1847510v1	Morganella morganii subsp. morganii	Beijing Institute of Microbiology and Epidemiology	PRJNA671578	3.89082	Contig	100	0.03	3677
GCA_018475125.1	ASM1847512v1	Morganella morganii subsp. morganii	Beijing Institute of Microbiology and Epidemiology	PRJNA671578	3.92285	Contig	100	0	3699
GCA_018475135.1	ASM1847513v1	Morganella morganii subsp. morganii	Beijing Institute of Microbiology and Epidemiology	PRJNA671578	3.76836	Contig	100	0	3471
GCA_018475165.1	ASM1847516v1	Morganella morganii subsp. morganii	Beijing Institute of Microbiology and Epidemiology	PRJNA671578	4.14102	Contig	100	0.03	3886
GCA_018475185.1	ASM1847518v1	Morganella morganii subsp. morganii	Beijing Institute of Microbiology and Epidemiology	PRJNA671578	3.90094	Contig	100	0.03	3655
GCA_018475205.1	ASM1847520v1	Morganella morganii subsp. morganii	Beijing Institute of Microbiology and Epidemiology	PRJNA671578	3.94878	Contig	100	0.03	3706
GCA_018475225.1	ASM1847522v1	Morganella morganii subsp. morganii	Beijing Institute of Microbiology and Epidemiology	PRJNA671578	3.97063	Contig	100	0	3702
GCA_018475235.1	ASM1847523v1	Morganella morganii subsp. morganii	Beijing Institute of Microbiology and Epidemiology	PRJNA671578	3.89773	Contig	100	0.57	3685
GCA_018475245.1	ASM1847524v1	Morganella morganii subsp. morganii	Beijing Institute of Microbiology and Epidemiology	PRJNA671578	3.89454	Contig	100	0.03	3676
GCA_018475285.1	ASM1847528v1	Morganella morganii subsp. morganii	Beijing Institute of Microbiology and Epidemiology	PRJNA671578	4.04303	Contig	100	0	3729
GCA_018475305.1	ASM1847530v1	Morganella morganii subsp. morganii	Beijing Institute of Microbiology and Epidemiology	PRJNA671578	3.99106	Contig	100	0.03	3725
GCA_018475325.1	ASM1847532v1	Morganella morganii subsp. morganii	Beijing Institute of Microbiology and Epidemiology	PRJNA671578	3.80425	Contig	100	0	3541
GCA_018475345.1	ASM1847534v1	Morganella morganii subsp. morganii	Beijing Institute of Microbiology and Epidemiology	PRJNA671578	4.15309	Contig	100	0	3912
GCA_018475355.1	ASM1847535v1	Morganella morganii subsp. morganii	Beijing Institute of Microbiology and Epidemiology	PRJNA671578	4.07912	Contig	100	0.57	3830
GCA_018475385.1	ASM1847538v1	Morganella morganii subsp. morganii	Beijing Institute of Microbiology and Epidemiology	PRJNA671578	3.92109	Contig	100	0.03	3668
GCA_018475405.1	ASM1847540v1	Morganella morganii subsp. morganii	Beijing Institute of Microbiology and Epidemiology	PRJNA671578	4.06184	Contig	100	0	3795
GCA_018475425.1	ASM1847542v1	Morganella morganii subsp. morganii	Beijing Institute of Microbiology and Epidemiology	PRJNA671578	3.96252	Contig	100	0.57	3698
GCA_018475445.1	ASM1847544v1	Morganella morganii subsp. morganii	Beijing Institute of Microbiology and Epidemiology	PRJNA671578	3.87742	Contig	100	0	3629
GCA_018475465.1	ASM1847546v1	Morganella morganii subsp. morganii	Beijing Institute of Microbiology and Epidemiology	PRJNA671578	3.73851	Contig	100	0	3462
GCA_018475485.1	ASM1847548v1	Morganella morganii subsp. morganii	Beijing Institute of Microbiology and Epidemiology	PRJNA671578	3.85381	Contig	100	0	3643
GCA_018475505.1	ASM1847550v1	Morganella morganii subsp. morganii	Beijing Institute of Microbiology and Epidemiology	PRJNA671578	3.92296	Contig	100	0	3681
GCA_018475525.1	ASM1847552v1	Morganella morganii subsp. morganii	Beijing Institute of Microbiology and Epidemiology	PRJNA671578	3.91297	Contig	100	0	3706
GCA_018475545.1	ASM1847554v1	Morganella morganii subsp. morganii	Beijing Institute of Microbiology and Epidemiology	PRJNA671578	4.03419	Contig	100	0	3764
GCA_018475565.1	ASM1847556v1	Morganella morganii subsp. morganii	Beijing Institute of Microbiology and Epidemiology	PRJNA671578	3.71244	Contig	100	0	3436
GCA_018475585.1	ASM1847558v1	Morganella morganii subsp. morganii	Beijing Institute of Microbiology and Epidemiology	PRJNA671578	4.05317	Contig	100	0	3808
GCA_018475595.1	ASM1847559v1	Morganella morganii subsp. morganii	Beijing Institute of Microbiology and Epidemiology	PRJNA671578	4.08814	Contig	100	0	3851
GCA_018475645.1	ASM1847564v1	Morganella morganii subsp. morganii	Beijing Institute of Microbiology and Epidemiology	PRJNA671578	3.89181	Contig	100	0	3662
GCA_018798965.1	ASM1879896v1	Morganella morganii	Ministry of Public Health-Thailand	PRJNA668870	4.07432	Chromosome	99.46	0	3409
GCA_018802405.1	ASM1880240v1	Morganella morganii subsp. morganii	Beijing Institute of Microbiology and Epidemiology	PRJNA673768	4.12567	Complete Genome	100	0	3969
GCA_018802425.1	ASM1880242v1	Morganella morganii subsp. morganii	Beijing Institute of Microbiology and Epidemiology	PRJNA673777	4.09415	Complete Genome	100	0	3827
GCA_018802445.1	ASM1880244v1	Morganella morganii subsp. morganii	Beijing Institute of Microbiology and Epidemiology	PRJNA673775	3.95949	Complete Genome	100	0	3709
GCA_018802465.1	ASM1880246v1	Morganella morganii subsp. morganii	Beijing Institute of Microbiology and Epidemiology	PRJNA673775	3.8057	Complete Genome	100	6.7	3514
GCA_018802485.1	ASM1880248v1	Morganella morganii subsp. morganii	Beijing Institute of Microbiology and Epidemiology	PRJNA673775	4.08471	Complete Genome	100	0	3794
GCA_018802505.1	ASM1880250v1	Morganella morganii subsp. morganii	Beijing Institute of Microbiology and Epidemiology	PRJNA673775	3.94183	Complete Genome	100	0	3734
GCA_018802525.1	ASM1880252v1	Morganella morganii subsp. morganii	Beijing Institute of Microbiology and Epidemiology	PRJNA673775	4.01864	Complete Genome	100	0	3757
GCA_018802545.1	ASM1880254v1	Morganella morganii subsp. morganii	Beijing Institute of Microbiology and Epidemiology	PRJNA673775	4.02749	Complete Genome	100	0	3803
GCA_018802565.1	ASM1880256v1	Morganella morganii subsp. morganii	Beijing Institute of Microbiology and Epidemiology	PRJNA673775	3.96842	Complete Genome	100	0.57	3686
GCA_018802585.1	ASM1880258v1	Morganella morganii subsp. morganii	Beijing Institute of Microbiology and Epidemiology	PRJNA673775	3.95061	Complete Genome	100	0	3718
GCA_019013365.1	ASM1901336v1	Morganella morganii	University of Queensland	PRJNA715634	3.8706	Contig	98.37	0	3545
GCA_019052875.1	ASM1905287v1	Morganella morganii subsp. morganii	The Institute for Disease Prevention and Control of PLA	PRJNA739673	3.98845	Contig	100	0.57	3752
GCA_019242835.1	ASM1924283v1	Morganella morganii	Agroscope	PRJNA684547	4.20948	Complete Genome	100	0	4039
GCA_019242955.1	ASM1924295v1	Morganella morganii	Agroscope	PRJNA684547	4.13567	Complete Genome	100	0.54	3844
GCA_019243055.1	ASM1924305v1	Morganella morganii	Agroscope	PRJNA684547	4.25877	Complete Genome	100	0	4031
GCA_019243165.1	ASM1924316v1	Morganella morganii	Agroscope	PRJNA684547	4.09749	Complete Genome	100	0	3792
GCA_019243235.1	ASM1924323v1	Morganella morganii	Agroscope	PRJNA684547	4.30451	Complete Genome	99.46	0	4079
GCA_019243335.1	ASM1924333v1	Morganella morganii	Agroscope	PRJNA684547	4.3175	Complete Genome	100	0	4099
GCA_019243435.1	ASM1924343v1	Morganella morganii	Agroscope	PRJNA684547	4.2858	Complete Genome	100	0	4099
GCA_019243485.1	ASM1924348v1	Morganella morganii	Agroscope	PRJNA684547	4.28607	Complete Genome	100	0	4098
GCA_019243605.1	ASM1924360v1	Morganella morganii	Agroscope	PRJNA684547	4.09532	Complete Genome	100	0	3947
GCA_019243695.1	ASM1924369v1	Morganella morganii	Agroscope	PRJNA684547	4.31575	Complete Genome	100	0	4081
GCA_019243775.1	ASM1924377v1	Morganella morganii	Agroscope	PRJNA684547	3.81473	Complete Genome	100	0	3579
GCA_019351555.1	ASM1935155v1	Morganella morganii	Case Western Reserve University	PRJNA699920	4.01136	Scaffold	100	0.03	3752
GCA_019402645.1	ASM1940264v1	Morganella morganii	University of Hohenheim	PRJNA553660	3.79501	Scaffold	100	0	3610
GCA_019656395.1	ASM1965639v1	Morganella morganii	Toho University	PRJDB11646	3.7323	Contig	100	0	3448
GCA_019656415.1	ASM1965641v1	Morganella morganii	Toho University	PRJDB11646	3.74592	Contig	100	0	3459
GCA_019656435.1	ASM1965643v1	Morganella morganii	Toho University	PRJDB11646	3.74992	Contig	100	0	3468
GCA_019733115.1	ASM1973311v1	Morganella morganii	University of Georgia	PRJNA751577	4.1908	Contig	100	0	3994
GCA_019733215.1	ASM1973321v1	Morganella morganii	University of Georgia	PRJNA751577	4.18919	Contig	100	0	3992
GCA_900142745.1	IMG-taxon_2654588210_annotated_assembly	Morganella morganii	DOE - JOINT GENOME INSTITUTE	PRJEB18384	3.91641	Scaffold	100	0	3612
GCA_900453135.1	52313_D01	Morganella morganii	SC	PRJEB6403	3.85472	Contig	99.89	0.03	3648
GCA_900453145.1	58643_C01	Morganella morganii	SC	PRJEB6403	4.21443	Contig	99.68	0	3976
GCA_900453165.1	55884_F01	Morganella morganii	SC	PRJEB6403	4.06741	Contig	99.46	0	3948
GCA_900453195.1	56793_B01	Morganella morganii	SC	PRJEB6403	3.94709	Contig	100	0	3700
GCA_900478755.1	32473_C02	Morganella morganii	SC	PRJEB6403	3.90692	Complete Genome	100	0	3652
GCA_900635025.1	31136_B01-2	Morganella morganii	SC	PRJEB6403	3.81633	Complete Genome	94.53	0.54	4327
GCA_902387785.1	UHGG_MGYG-HGUT-02513	Morganella morganii	EMG	PRJEB33885	3.98264	Scaffold	100	0	3652
GCA_902387845.1	UHGG_MGYG-HGUT-02512	Morganella morganii	EMG	PRJEB33885	3.90692	Complete Genome	100	0	3652
GCA_905196645.1	ERR414419-mag-bin.6	Morganella morganii	EMG	PRJEB37358	3.6094	Contig	95.02	0.59	3391

## Sheet: Dataset L. reuteri
GenBank accession	Assembly accession	Organism name	Submitter	BioProject	Genome size (M)	Assembly level	Completeness (%)	Contamination (%)	Gene count (#)	Accession numbers
GCA_003174815.1	ASM317481v1	Limosilactobacillus reuteri	Key laboratory of dairy biotechnology and engineering	PRJNA472230	2.47021	Scaffold	99.45	2.23	2593	QGHP00000000
GCA_003174855.1	ASM317485v1	Limosilactobacillus reuteri	Key laboratory of dairy biotechnology and engineering	PRJNA472230	2.16644	Scaffold	98.9	0.25	2276	QGHU00000000
GCA_003174865.1	ASM317486v1	Limosilactobacillus reuteri	Key laboratory of dairy biotechnology and engineering	PRJNA472230	2.30327	Scaffold	99.45	2.03	2389	QGHV00000000
GCA_003174875.1	ASM317487v1	Limosilactobacillus reuteri	Key laboratory of dairy biotechnology and engineering	PRJNA472230	2.25588	Scaffold	98.9	1.24	2351	QGHW00000000
GCA_003174915.1	ASM317491v1	Limosilactobacillus reuteri	Key laboratory of dairy biotechnology and engineering	PRJNA472230	2.20569	Scaffold	99.45	1	2290	QGHQ00000000
GCA_003174935.1	ASM317493v1	Limosilactobacillus reuteri	Key laboratory of dairy biotechnology and engineering	PRJNA472230	2.30022	Scaffold	99.45	0.49	2443	QGIB00000000
GCA_003174945.1	ASM317494v1	Limosilactobacillus reuteri	Key laboratory of dairy biotechnology and engineering	PRJNA472230	2.36533	Scaffold	99.45	1.04	2493	QGHR00000000
GCA_003174955.1	ASM317495v1	Limosilactobacillus reuteri	Key laboratory of dairy biotechnology and engineering	PRJNA472230	2.25127	Scaffold	99.45	0.8	2369	QGHZ00000000
GCA_003174995.1	ASM317499v1	Limosilactobacillus reuteri	Key laboratory of dairy biotechnology and engineering	PRJNA472230	2.36581	Scaffold	99.45	1.04	2492	QGIA00000000
GCA_003175015.1	ASM317501v1	Limosilactobacillus reuteri	Key laboratory of dairy biotechnology and engineering	PRJNA472230	2.36754	Scaffold	99.45	1.04	2498	QGIC00000000
GCA_003175025.1	ASM317502v1	Limosilactobacillus reuteri	Key laboratory of dairy biotechnology and engineering	PRJNA472230	2.20232	Scaffold	98.9	1.1	2306	QGHO00000000
GCA_003175035.1	ASM317503v1	Limosilactobacillus reuteri	Key laboratory of dairy biotechnology and engineering	PRJNA472230	2.15145	Scaffold	99.46	0.54	2296	QGHS00000000
GCA_003175075.1	ASM317507v1	Limosilactobacillus reuteri	Key laboratory of dairy biotechnology and engineering	PRJNA472230	2.4417	Scaffold	99.45	0.91	2626	QGHT00000000
GCA_003175085.1	ASM317508v1	Limosilactobacillus reuteri	Key laboratory of dairy biotechnology and engineering	PRJNA472230	2.13843	Scaffold	99.46	0.54	2300	QGHX00000000
GCA_003175115.1	ASM317511v1	Limosilactobacillus reuteri	Key laboratory of dairy biotechnology and engineering	PRJNA472230	2.13973	Scaffold	99.46	0.54	2295	QGHY00000000
GCA_003175125.1	ASM317512v1	Limosilactobacillus reuteri	Key laboratory of dairy biotechnology and engineering	PRJNA472230	2.2556	Scaffold	99.45	0.8	2371	QGID00000000

## Sheet: Dataset Methanobrevibacter
GenBank accession	Assembly accession	Organism name	Submitter	BioProject	Genome size (M)	Assembly level	Completeness (%)	Contamination (%)	Gene count (#)
GCA_000016525.1	ASM1652v1_genomic	Methanobrevibacter smithii ATCC 35061	Washington University Center for Genome Sciences	PRJNA18651.85316		Complete Genome	100	0	1772
GCA_000024185.1	ASM2418v1_genomic	Methanobrevibacter ruminantium M1	Pastoral Greenhouse Gas Research Consortium	PRJNA34681	2.9372	Complete Genome	99.14	1.6	2193
GCA_000404165.1	ASM40416v1_genomic	Methanobrevibacter sp. AbM4	AgResearch Ltd. & The New Zealand Agricultural Greenhouse Gas Research Centre	PRJNA157813	1.99819	Complete Genome	100	0	1699
GCA_001477655.1	ASM147765v1_genomic	Methanobrevibacter millerae	PGgRc	PRJNA49589	2.54354	Complete Genome	99.2	0.8	2308
GCA_001548675.1	ASM154867v1_genomic	Methanobrevibacter sp. YE315	Queensland Government	PRJNA273773	2.2733	Complete Genome	99.2	0	2079
GCA_001563245.1	ASM156324v1_genomic	Methanobrevibacter olleyae	PGgRc	PRJNA49591	2.20119	Complete Genome	100	0.8	1834
GCA_002813085.1	ASM281308v1_genomic	Methanobrevibacter smithii	KRIBB	PRJNA350240	1.80554	Complete Genome	100	0	1741
RGIG2071	-	-	-	-	1.84086	-	98.13	0.8	1687
RGIG2112	-	-	-	-	2.11093	-	97.6	0.27	2063
RGIG2247	-	-	-	-	1.71751	-	96.65	2.93	1821
RGIG2411	-	-	-	-	3.15537	-	98.76	0.77	3233
RGIG2413	-	-	-	-	3.13323	-	97.2	4.48	3296
RGIG2490	-	-	-	-	2.20145	-	92.66	3.2	2260
RGIG2528	-	-	-	-	1.69468	-	92.61	1.6	1566
RGIG2750	-	-	-	-	2.53183	-	99.2	4.26	2429
RGIG3316	-	-	-	-	2.15908	-	95.54	1.64	2095
RGIG4506	-	-	-	-	2.27626	-	97.09	2.51	2297
RGIG4535	-	-	-	-	2.35616	-	95.23	1.6	2251
RGIG5674	-	-	-	-	1.54785	-	92.8	0.43	1621
RGIG6033	-	-	-	-	1.96848	-	99.2	0.8	1943
RGIG7098	-	-	-	-	1.83791	-	96.84	0	1768
RGIG7892	-	-	-	-	1.96352	-	93.66	1.76	1763
RGIG8680	-	-	-	-	2.29921	-	94.09	3.2	2126
RGIG8874	-	-	-	-	2.0256	-	98.4	0.8	1996
RGIG9303	-	-	-	-	1.60034	-	91.54	4.8	1469

[truncated: 4 more sheets: Dataset Salmonella , Dataset Staphylococcus, Dataset Pseudomonas, Dataset Lactobacillus]
